# Supplementary material for: Maintenance of Leptospira Species in Leptospira Vanaporn Wuthiekanun Agar
Source: J Clin Microbiol. 2014 Dec;52(12):4350–2. doi: 10.1128/JCM.02273-14 (PMC4313312; doi:10.1128/JCM.02273-14)
Supplement: Supplemental material [file JCM.02273-14_zjm999093860sd1.xls]

## Sheet: Sheet1
Dataset 1: List of the Leptospira spp isolates and thickness of the subsurface Leptospira band observed over the study period.
Species	Serovars	Country	ST	Strain	W1	W2	W3	W4	M2	M3	M4	M5	M6	M7	M8	M9	M10	M11	M12
L. interrogans	Autumnalis	Thailand	34	L0013	3	6	8	8	8	8	7	7	7	8	8	8	D	D	D
L. interrogans	Autumnalis	Thailand	34	L0015	2	4	6	6	8	7	8	7	7	7	7	8	7	7	7
L. interrogans	Autumnalis	Thailand	34	L0020	3	6	6	6	6	6	6	5	5	5	5	5	5	5	5
L. interrogans	Autumnalis	Thailand	34	L0025	2	7	7	8	10	D	D	D	D	D	D	D	D	D	D
L. interrogans	Autumnalis	Thailand	34	L0036	3	7	7	7	6	5	6	6	6	7	7	6	6	6	6
L. interrogans	Autumnalis	Thailand	34	L0088	3	11	4	4	7	7	4	4	4	5	5	5	5	4	4
L. interrogans	Autumnalis	Thailand	34	L0133	2	9	17	7	10	6	6	6	6	6	6	6	6	5	5
L. interrogans	Autumnalis	Thailand	34	L0382	5	6	8	8	8	8	D	D	D	D	D	D	D	D	D
L. interrogans	Autumnalis	Thailand	34	L0388	1	4	4	4	4	4	3	3	3	3	3	4	3	3	3
L. interrogans	Autumnalis	Thailand	34	L0431	0	4	5	6	8	4	4	3	3	4	4	D	D	D	D
L. interrogans	Autumnalis	Thailand	34	L0468	0.5	4	5	7	5	5	5	6	6	6	6	8	7	7	7
L. interrogans	Autumnalis	Thailand	34	L0521	4	5	6	7	5	5	5	5	5	5	5	5	5	5	5
L. interrogans	Autumnalis	Thailand	34	L0528	3	5	5	7	5	5	5	5	5	5	5	D	D	D	D
L. interrogans	Autumnalis	Thailand	34	L0562	3	6	11	7	10	5	5	4	4	5	5	D	D	D	D
L. interrogans	Autumnalis	Thailand	34	L0607	8	6	6	8	11	13	D	D	D	D	D	D	D	D	D
L. interrogans	Autumnalis	Thailand	34	L0643	4	9	8	8	5	5	5	5	5	5	5	5	5	5	5
L. interrogans	Autumnalis	Thailand	34	L0752	2	2	13	7	8	9	4	4	2	3	5	2	2	2	2
L. interrogans	Autumnalis	Thailand	34	L0810	5	5	5	6	4	4	D	D	D	D	D	D	D	D	D
L. interrogans	Autumnalis	Thailand	34	L0894	0	3	4	7	15	16	14	18	18	16	16	15	8	8	8
L. interrogans	Autumnalis	Thailand	34	L0910	7	5	6	7	12	14	14	D	D	D	D	D	D	D	D
L. interrogans	Autumnalis	Thailand	34	L0984	3	4	5	5	5	5	4	3	3	3	4	6	3	3	3
L. interrogans	Autumnalis	Thailand	34	L1000	9	2	3	4	5	4	3	3	3	3	3	3	3	3	3
L. interrogans	Autumnalis	Thailand	34	L1059	0	0.5	3	3	2	D	D	D	D	D	D	D	D	D	D
L. interrogans	Autumnalis	Thailand	34	L1064	1	4	4	4	3	4	3	3	3	3	3	3	3	3	3
L. interrogans	Autumnalis	Thailand	34	L1096	0.5	3	3	3	3	3	3	2	2	2	2	D	D	D	D
L. interrogans	Autumnalis	Thailand	34	L1104	3	3	3	3	4	3	3	3	3	3	3	3	3	3	3
L. interrogans	Autumnalis	Thailand	34	L1118	1	2	2	2	2	3	2	2	2	2	2	1	1	1	1
L. interrogans	Autumnalis	Thailand	34	L1190	0.5	4	5	5	6	5	5	5	5	5	5	D	D	D	D
L. interrogans	Autumnalis	Thailand	34	L1254	0.5	3	3	3	3	3	2	2	2	2	2	2	2	2	2
L. interrogans	Autumnalis	Thailand	22	NR-20161	1	6	6	7	8	6	6	6	6	6	6	6	6	6	6
L. interrogans	Autumnalis	Thailand	34	RY21	0	4	4	8	5	6	5	4	5	5	5	6	5	5	5
L. interrogans	Autumnalis	Lao PDR	81	UI08440	0.5	5	5	8	5	4	6	5	5	5	5	7	5	5	5
L. interrogans	Autumnalis	Lao PDR	34	UI08596	0	3	10	7	12	7	6	5	5	5	5	5	5	5	5
L. interrogans	Autumnalis	Lao PDR	34	UI12268	0	4	6	8	4	5	5	D	D	D	D	D	D	D	D
L. interrogans	Autumnalis	Lao PDR	83	NR-20172	0.5	4	5	7	4	4	5	4	4	D	D	D	D	D	D
L. interrogans	Autumnalis	Lao PDR	34	UI12627	0.5	0.5	3	8	5	5	5	5	D	D	D	D	D	D	D
L. interrogans	Autumnalis	Lao PDR	84	NR-20173	2	4	6	6	5	5	4	D	D	D	D	D	D	D	D
L. interrogans	Autumnalis	Lao PDR	34	UI12830	0.5	5	6	7	9	7	7	6	6	6	6	7	7	7	7
L. interrogans	Autumnalis	Lao PDR	34	UI13005	1	5	13	6	8	D	D	D	D	D	D	D	D	D	D
L. interrogans	Autumnalis	Lao PDR	34	UI13016	1	5	15	6	7	7	7	5	5	5	5	7	7	6	6
L. interrogans	Autumnalis	Lao PDR	87	NR-20177	0.5	5	6	8	10	8	6	6	6	6	6	6	6	6	6
L. interrogans	Autumnalis	Thailand	34	UT104	0.5	2	4	8	10	11	10	D	D	D	D	D	D	D	D
L. interrogans	Autumnalis	Thailand	34	UT105	3	17	6	7	9	6	6	7	7	7	6	6	6	6	6
L. interrogans	Autumnalis	Thailand	34	UT108	3	6	14	8	12	10	10	10	10	7	7	7	7	7	7
L. interrogans	Autumnalis	Thailand	34	UT226	5	17	6	8	9	6	7	7	7	3	3	6	4	4	4
L. interrogans	Autumnalis	Thailand	34	UT227	0	2	8	8	5	6	4	4	5	4	4	4	4	4	4
L. interrogans	Autumnalis	Thailand	34	UT285	1	3	6	6	10	4	5	D	D	D	D	D	D	D	D
L. interrogans	Autumnalis	Thailand	34	UT342	2	3	5	5	2	4	5	D	D	D	D	D	D	D	D
L. interrogans	Autumnalis	Thailand	34	UT560	3	17	6	8	8	6	6	6	9	8	7	10	7	7	7
L. interrogans	Autumnalis	Thailand	34	UT567	2	15	6	8	8	6	6	4	4	3	3	5	5	5	5
L. interrogans	Autumnalis	Thailand	34	UT571	0	0.5	3	6	6	5	6	D	D	D	D	D	D	D	D
L. interrogans	Autumnalis	Thailand	34	UT667	3	8	7	8	10	10	10	9	10	10	10	10	10	10	10
L. interrogans	Autumnalis	Thailand	34	UT670	7	7	7	8	10	8	8	6	7	8	9	10	D	D	D
L. interrogans	Autumnalis	Thailand	34	YT12	2	3	5	8	8	7	3	2	2	2	2	2	2	2	2
L. interrogans	Bataviae	Thailand	42	NR-20159	3	3	3	3	3	2	2	3	2	2	2	D	D	D	D
L. interrogans	Bataviae	Lao PDR	79	NR-20168	1	4	6	7	3	D	D	D	D	D	D	D	D	D	D
L. interrogans	Bataviae	Thailand	59	UT075	3	4	6	8	7	7	6	6	5	5	5	D	D	D	D
L. interrogans	Bataviae	Thailand	46	UT229	4	3	5	8	5	3	3	2	3	3	3	3	3	3	D
L. interrogans	Bataviae	Thailand	46	NR-20325	1	4	7	8	8	8	6	6	8	7	7	10	7	7	7
L. interrogans	Canicola	Lao PDR	37	NR-20170	0.5	4	4	6	9	8	8	8	8	7	7	9	6	6	6
L. interrogans	Canicola	Lao PDR	37	UI9661	0.5	4	4	8	5	4	4	4	5	D	D	D	D	D	D
L. interrogans	Canicola	Lao PDR	37	UI12823	2	4	15	6	8	8	9	7	8	6	6	7	7	7	7
L. interrogans	Canicola	Lao PDR	NA	UI14779	2	3	4	8	3	3	2	D	D	D	D	D	D	D	D
L. interrogans	Canicola	Lao PDR	NA	SV387	2	5	5	8	8	D	D	D	D	4	4	4	4	3	3
L. interrogans	Grippotyphosa	Lao PDR	77	NR-20165	0.5	4	4	5	4	4	4	4	3	2	3	3	3	3	3
L. interrogans	Grippotyphosa	Lao PDR	82	NR-20166	0.5	5	6	7	8	D	D	D	D	D	D	D	D	D	D
L. interrogans	Grippotyphosa	Lao PDR	85	NR-20174	0.5	4	6	7	8	5	6	6	7	5	5	5	5	5	5
L. interrogans	Grippotyphosa	Lao PDR	86	NR-20175	1	6	17	8	8	7	7	6	D	D	D	D	D	D	D
L. interrogans	Hebdomadis	Thailand	46	NR-20158	1	5	6	7	7	8	7	6	6	6	6	6	6	6	6
L. interrogans	Hebdomadis	Sri Lanka	80	NR-20164	0	3	6	8	5	7	7	D	D	D	D	D	D	D	D
L. interrogans	Medanensis	Thailand	46	NR-20326	4	5	6	7	8	8	6	5	5	5	5	5	5	5	5
L. interrogans	Medanensis	Thailand	46	L0941	3	8	5	5	8	6	6	3	3	3	3	3	3	3	3
L. interrogans	Medanensis	Thailand	46	NR-20178	7	4	6	9	7	5	5	D	D	D	D	D	D	D	D
L. interrogans	Pomona	Thailand	38	NR-20180	0.5	5	6	8	4	4	D	D	D	D	D	D	D	D	D
L. interrogans	Pomona	Lao PDR	38	UI15191	0.5	3	4	4	3	3	3	4	4	2	2	3	3	3	3
L. interrogans	Pyrogenes	Thailand	49	NR-20157	0.5	0.5	2	6	9	8	8	2	1	2	2	D	D	D	D
L. interrogans	Pyrogenes	Thailand	49	L0784	1	3	8	8	11	9	7	D	D	D	D	D	D	D	D
L. interrogans	Pyrogenes	Sri Lanka	49	R122	0.5	5	6	6	7	6	5	5	5	4	D	D	D	D	D
L. interrogans	Pyrogenes	Sri Lanka	49	R150	2	5	6	8	D	D	D	D	D	D	D	D	D	D	D
L. interrogans	Pyrogenes	Sri Lanka	74	R163	1	2	6	6	3	3	D	D	D	D	D	D	D	D	D
L. interrogans	Pyrogenes	Sri Lanka	75	R205	0	0	1	3	7	7	7	5	5	5	5	6	5	5	5
L. interrogans	Pyrogenes	Sri Lanka	49	R358	0.5	4	6	6	7	D	D	D	D	D	D	D	D	D	D
L. interrogans	Pyrogenes	Sri Lanka	49	R480	2	4	6	7	D	D	D	D	D	D	D	D	D	D	D
L. interrogans	Pyrogenes	Sri Lanka	75	R493	0.5	1	5	8	8	8	D	D	D	D	D	D	D	D	D
L. interrogans	Pyrogenes	Sri Lanka	75	R601	2	4	7	8	D	D	D	D	D	D	D	D	D	D	D
L. interrogans	Pyrogenes	Thailand	37	UD009	1	4	6	8	5	4	4	D	D	D	D	D	D	D	D
L. interrogans	Pyrogenes	Lao PDR	37	UI8414	0.5	5	6	6	5	6	5	D	D	D	D	D	D	D	D
L. interrogans	Pyrogenes	Thailand	40	NR-20179	0.5	4	4	7	8	6	6	D	D	D	D	D	D	D	D
L. interrogans	Wolffi	Thailand	47	NR-20154	4	7	8	10	8	8	D	D	D	D	D	D	D	D	D
L. interrogans	Wolffi	Lao PDR	NA	UI15253	0.5	4	4	5	5	5	4	D	D	D	D	D	D	D	D
L. borgpetersenii	Javanica	Thailand	143	NR-20150	0	2	5	8	17	17	17	12	8	10	10	10	10	10	10
L. borgpetersenii	Javanica	Thailand	143	NR-20151	1	4	7	12	7	7	7	6	6	6	6	9	6	6	6
L. borgpetersenii	Javanica	Thailand	143	NR-20162	0	0.5	3	6	8	9	D	D	D	D	D	D	D	D	D
L. borgpetersenii	Javanica	Lao PDR	143	NR-20171	0	0	1	3	D	D	D	D	D	D	D	D	D	D	D
L. kirschneri	Grippotyphosa	Thailand	68	NR-20327	7	4	6	6	5	5	6	5	7	D	D	D	D	D	D
L. kirschneri	Grippotyphosa	Thailand	68	NR-20155	0	0.5	0.5	0.5	2	8	D	D	D	D	D	D	D	D	D
L. kirschneri	Grippotyphosa	Thailand	71	NR-20156	0.5	3	5	6	7	6	4	5	5	5	5	5	5	5	5
L. weilii	Mengdeng	Lao PDR	187	NR-20181	0	0.5	3	7	10	D	D	D	D	D	D	D	D	D	D
L. weilii	Mengdeng	Lao PDR	190	NR-20176	0.5	3	6	9	11	11	D	D	D	D	D	D	D	D	D
L. weilii	Mengdeng	Lao PDR	189	NR-20182	0.5	3	6	9	8	8	8	D	D	D	D	D	D	D	D
* Unit of thickness = millimeters
** ST = Sequence Type
*** W = Week
**** M = Month
***** NR = BEI code
****** D = Dispersion
